# Supplementary material for: Comparative Evaluation of Ovsynch and Double Ovsynch Protocols with Single and Double Insemination in Holstein Dairy Cows: Reproductive Performance and Cost Analysis
Source: Animals (Basel). 2025 Aug 13;15(16):2380. doi: 10.3390/ani15162380 (PMC12383117; doi:10.3390/ani15162380)
Supplement: Supplementary file 1 [file animals-15-02380-s001.zip]

Archive with 1 entries (1 files):
- animals-3768490-supplementary.pdf
